# Supplementary material for: Reduction of the Hawaiian genus Platydesma into Melicope section Pelea (Rutaceae) and notes on the monophyly of the section
Source: PhytoKeys. 2017 Dec 19;(91):125–37. doi: 10.3897/phytokeys.91.21363 (PMC5784234; doi:10.3897/phytokeys.91.21363)
Supplement: XML Treatment for Melicope sect. Pelea [file phytokeys.91.21363-treatment1.xml]

<!DOCTYPE tp:taxon-treatment
  PUBLIC "-//TaxonX//DTD Taxonomic Treatment Publishing DTD v0 20100105//EN" "tax-treatment-NSO.dtd">
<tp:taxon-treatment xmlns:tp="http://www.plazi.org/taxpub"><tp:treatment-meta><kwd-group><label>Taxon classification</label><kwd><named-content xmlns:xlink="http://www.w3.org/1999/xlink" content-type="kingdom">Plantae</named-content></kwd><kwd><named-content xmlns:xlink="http://www.w3.org/1999/xlink" content-type="order">Sapindales</named-content></kwd><kwd><named-content xmlns:xlink="http://www.w3.org/1999/xlink" content-type="family">Rutaceae</named-content></kwd></kwd-group><mixed-citation publication-type="journal"><person-group><name><surname>Appelhans</surname><given-names>Marc S.</given-names></name><name><surname>Wood</surname><given-names>Kenneth R.</given-names></name><name><surname>Wagner</surname><given-names>Warren L.</given-names></name></person-group><article-title>Reduction of the Hawaiian genus <italic><tp:taxon-name><tp:taxon-name-part taxon-name-part-type="genus" reg="Platydesma">Platydesma</tp:taxon-name-part></tp:taxon-name></italic> into <tp:taxon-name><tp:taxon-name-part taxon-name-part-type="genus" reg="Melicope">Melicope</tp:taxon-name-part> <tp:taxon-name-part taxon-name-part-type="infraspecific-rank">section</tp:taxon-name-part> <tp:taxon-name-part taxon-name-part-type="section" reg="Pelea">Pelea</tp:taxon-name-part></tp:taxon-name> (<tp:taxon-name><tp:taxon-name-part taxon-name-part-type="family">Rutaceae</tp:taxon-name-part></tp:taxon-name>) and notes on the monophyly of the section</article-title><source>PhytoKeys</source><day>19</day><month>12</month><year>2017</year><volume>2017</volume><issue>91</issue><fpage>125</fpage><lpage>137</lpage><pub-id pub-id-type="doi">10.3897/phytokeys.91.21363</pub-id></mixed-citation></tp:treatment-meta><tp:nomenclature><tp:taxon-name>
            <tp:taxon-name-part taxon-name-part-type="genus" reg="Melicope">Melicope</tp:taxon-name-part>
            <tp:taxon-name-part taxon-name-part-type="infraspecific-rank">sect.</tp:taxon-name-part>
            <tp:taxon-name-part taxon-name-part-type="section" reg="Pelea">Pelea</tp:taxon-name-part>
          </tp:taxon-name><tp:taxon-authority>(A. Gray). Hook. f., Gen. Pl. 1: 296. 1862.</tp:taxon-authority><tp:nomenclature-citation-list><tp:nomenclature-citation><tp:taxon-name>
                <tp:taxon-name-part taxon-name-part-type="genus" reg="Platydesma">Platydesma</tp:taxon-name-part>
              </tp:taxon-name><comment>H. Mann, <italic>Proc. Bost. Soc. Nat. Hist.</italic> 10: 317. 1866. – Type: <tp:taxon-name><tp:taxon-name-part taxon-name-part-type="genus" reg="Platydesma">Platydesma</tp:taxon-name-part> <tp:taxon-name-part taxon-name-part-type="species" reg="campanulata">campanulata</tp:taxon-name-part></tp:taxon-name> H. Mann (=<tp:taxon-name><tp:taxon-name-part taxon-name-part-type="genus" reg="Melicope">Melicope</tp:taxon-name-part> <tp:taxon-name-part taxon-name-part-type="species" reg="spathulata">spathulata</tp:taxon-name-part></tp:taxon-name> A. Gray)</comment></tp:nomenclature-citation><tp:nomenclature-citation><tp:taxon-name>
                <tp:taxon-name-part taxon-name-part-type="genus" reg="Platydesma">Platydesma</tp:taxon-name-part> <tp:taxon-name-part taxon-name-part-type="infraspecific-rank">sect.</tp:taxon-name-part> <tp:taxon-name-part taxon-name-part-type="section" reg="Cornutia">Cornutia</tp:taxon-name-part></tp:taxon-name><comment>B.C. Stone, <italic>J. Arnold Arbor</italic>. 43: 422. 1962. – Type: <tp:taxon-name><tp:taxon-name-part taxon-name-part-type="genus" reg="Platydesma">Platydesma</tp:taxon-name-part> <tp:taxon-name-part taxon-name-part-type="species" reg="cornuta">cornuta</tp:taxon-name-part></tp:taxon-name> Hillebr. (=<tp:taxon-name><tp:taxon-name-part taxon-name-part-type="genus" reg="Melicope">Melicope</tp:taxon-name-part> <tp:taxon-name-part taxon-name-part-type="species" reg="cornuta">cornuta</tp:taxon-name-part></tp:taxon-name> (Hillebr.) Appelhans, K.R. Wood &amp; W.L. Wagner).</comment></tp:nomenclature-citation></tp:nomenclature-citation-list></tp:nomenclature><tp:treatment-sec sec-type="material" id="SECID0EO2AE"><title>Type.</title><p>
            <italic><tp:taxon-name><tp:taxon-name-part taxon-name-part-type="genus" reg="Pelea">Pelea</tp:taxon-name-part> <tp:taxon-name-part taxon-name-part-type="species" reg="clusiifolia">clusiifolia</tp:taxon-name-part></tp:taxon-name></italic> A. Gray (=<italic><tp:taxon-name><tp:taxon-name-part taxon-name-part-type="genus" reg="Melicope">Melicope</tp:taxon-name-part> <tp:taxon-name-part taxon-name-part-type="species" reg="clusiifolia">clusiifolia</tp:taxon-name-part></tp:taxon-name></italic> (A. Gray) T.G. Hartley &amp; B.C. Stone).</p></tp:treatment-sec></tp:taxon-treatment>
