# Supplementary material for: Reduction of the Hawaiian genus Platydesma into Melicope section Pelea (Rutaceae) and notes on the monophyly of the section
Source: PhytoKeys. 2017 Dec 19;(91):125–37. doi: 10.3897/phytokeys.91.21363 (PMC5784234; doi:10.3897/phytokeys.91.21363)
Supplement: XML Treatment for Melicope cornuta [file phytokeys.91.21363-treatment2.xml]

<!DOCTYPE tp:taxon-treatment
  PUBLIC "-//TaxonX//DTD Taxonomic Treatment Publishing DTD v0 20100105//EN" "tax-treatment-NSO.dtd">
<tp:taxon-treatment xmlns:tp="http://www.plazi.org/taxpub"><tp:treatment-meta><kwd-group><label>Taxon classification</label><kwd><named-content xmlns:xlink="http://www.w3.org/1999/xlink" content-type="kingdom">Plantae</named-content></kwd><kwd><named-content xmlns:xlink="http://www.w3.org/1999/xlink" content-type="order">Sapindales</named-content></kwd><kwd><named-content xmlns:xlink="http://www.w3.org/1999/xlink" content-type="family">Rutaceae</named-content></kwd></kwd-group><mixed-citation publication-type="journal"><person-group><name><surname>Appelhans</surname><given-names>Marc S.</given-names></name><name><surname>Wood</surname><given-names>Kenneth R.</given-names></name><name><surname>Wagner</surname><given-names>Warren L.</given-names></name></person-group><article-title>Reduction of the Hawaiian genus <italic><tp:taxon-name><tp:taxon-name-part taxon-name-part-type="genus" reg="Platydesma">Platydesma</tp:taxon-name-part></tp:taxon-name></italic> into <tp:taxon-name><tp:taxon-name-part taxon-name-part-type="genus" reg="Melicope">Melicope</tp:taxon-name-part> <tp:taxon-name-part taxon-name-part-type="infraspecific-rank">section</tp:taxon-name-part> <tp:taxon-name-part taxon-name-part-type="section" reg="Pelea">Pelea</tp:taxon-name-part></tp:taxon-name> (<tp:taxon-name><tp:taxon-name-part taxon-name-part-type="family">Rutaceae</tp:taxon-name-part></tp:taxon-name>) and notes on the monophyly of the section</article-title><source>PhytoKeys</source><day>19</day><month>12</month><year>2017</year><volume>2017</volume><issue>91</issue><fpage>125</fpage><lpage>137</lpage><pub-id pub-id-type="doi">10.3897/phytokeys.91.21363</pub-id></mixed-citation></tp:treatment-meta><tp:nomenclature><tp:taxon-name>
            <tp:taxon-name-part taxon-name-part-type="genus" reg="Melicope">Melicope</tp:taxon-name-part>
            <tp:taxon-name-part taxon-name-part-type="species" reg="cornuta">cornuta</tp:taxon-name-part>
            <object-id xmlns:xlink="http://www.w3.org/1999/xlink" content-type="ipni" xlink:type="simple">urn:lsid:ipni.org:names:77174269-1</object-id>
          </tp:taxon-name><tp:taxon-authority>(Hillebr.) Appelhans, K.R. Wood &amp; W.L. Wagner</tp:taxon-authority><tp:taxon-status xmlns:xlink="http://www.w3.org/1999/xlink" xlink:type="simple">comb. nov.</tp:taxon-status><xref ref-type="fig" rid="F3">Fig. 3D</xref><tp:nomenclature-citation-list><tp:nomenclature-citation><tp:taxon-name>
                <tp:taxon-name-part taxon-name-part-type="genus" reg="Platydesma">Platydesma</tp:taxon-name-part> <tp:taxon-name-part taxon-name-part-type="species" reg="cornuta">cornuta</tp:taxon-name-part></tp:taxon-name><comment>Hillebr., <italic>Fl. Hawaiian Isl.</italic> 72. 1888.</comment></tp:nomenclature-citation></tp:nomenclature-citation-list></tp:nomenclature><tp:treatment-sec sec-type="notes" id="SECID0EH5AE"><title>Note.</title><p>As was typical for Hillebrand in the Flora of the Hawaiian Islands, he cited localities for which he saw collections and would only sometimes cite collector information (when someone other than himself made the collection). In this case he cited three localities (Halemano, Wailupe, and Pauoa) indicating he collected or saw material from each one of them. As such these collections must be considered syntypes. <xref ref-type="bibr" rid="B13">Stone (1962a)</xref> indicated the K sheet and the GH sheet cited below as holotype and isotype. They represent inadvertent selection of a lectotype and isolectotype. A number of additional <!--PageBreak-->syntypes from all three cited localities are known but can with certainty not be considered isolecotypes because the two specimens selected by Stone have no locality on the label other than O‘ahu and Kaua‘i.</p></tp:treatment-sec><tp:treatment-sec sec-type="material" id="SECID0ET5AE"><title>Type.</title><p>O‘ahu: <italic>s. l.</italic>, <italic>W. Hillebrand s.n.</italic> (lectotype, designated by Stone, <italic>J. Arnold Arbor.</italic> 43: 423. 1962: K [K000717606, image!]; isolectotype: GH [GH00044164, image!]. Additional syntypes: O‘ahu, Halemanu, <italic>Hillebrand s.n.</italic> (BISH [BISH1016374, specimen!], US [US00101497, specimen!]); O‘ahu, Pauoa Valley, <italic>Hillebrand &amp; J. M. Lydgate s.n.</italic> (BISH [2; BISH1016375, BISH1016476, specimens!]; O‘ahu, Wailupe (MEL [MEL587728, image!], with a photo at BISH); and a fragment made by J. Rock of B sheet, without locality (BISH [BISH1016377, specimen!]).</p><fig id="F3" position="float" orientation="portrait"><label>Figure 3.</label><caption><p>
                <bold>A, B</bold> <italic><tp:taxon-name><tp:taxon-name-part taxon-name-part-type="genus" reg="Melicope">Melicope</tp:taxon-name-part> <tp:taxon-name-part taxon-name-part-type="species" reg="rostrata">rostrata</tp:taxon-name-part></tp:taxon-name></italic>, flower (field images of <italic>Appelhans et al. MA683</italic>, BISH, GOET), fruit (<italic>Wood and DeMotta 14490</italic>, US, and <italic>Flynn 4626</italic>, US) <bold>C</bold> <tp:taxon-name><tp:taxon-name-part taxon-name-part-type="genus" reg="Melicope">Melicope</tp:taxon-name-part> <tp:taxon-name-part taxon-name-part-type="species" reg="cornuta">cornuta</tp:taxon-name-part> <tp:taxon-name-part taxon-name-part-type="infraspecific-rank">var.</tp:taxon-name-part> <tp:taxon-name-part taxon-name-part-type="variety" reg="decurrens">decurrens</tp:taxon-name-part></tp:taxon-name> flower (field images by Sebastian Marquez and Dave Fahrenwald in the Wai‘anae Mountains) <bold>D</bold> <tp:taxon-name><tp:taxon-name-part taxon-name-part-type="genus" reg="Melicope">Melicope</tp:taxon-name-part> <tp:taxon-name-part taxon-name-part-type="species" reg="cornuta">cornuta</tp:taxon-name-part> <tp:taxon-name-part taxon-name-part-type="infraspecific-rank">var.</tp:taxon-name-part> <tp:taxon-name-part taxon-name-part-type="variety" reg="cornuta">cornuta</tp:taxon-name-part></tp:taxon-name> fruit (field images by Joel Lau in Nui, Ko‘olau Mountains).</p></caption><graphic xmlns:xlink="http://www.w3.org/1999/xlink" xlink:href="phytokeys-91-125-g003.jpg" position="float" orientation="portrait" xlink:type="simple" id="oo_175315.jpg"/></fig></tp:treatment-sec><ref-list><ref id="B13"><mixed-citation xmlns:xlink="http://www.w3.org/1999/xlink" xlink:type="simple">
          <person-group><name name-style="western"><surname>Stone</surname><given-names>BC</given-names></name></person-group> (<year>1962a</year>) <article-title>A monograph of the genus <italic><tp:taxon-name><tp:taxon-name-part taxon-name-part-type="genus">Platydesma</tp:taxon-name-part></tp:taxon-name></italic>.</article-title> <source>Journal of the Arnold Arboretum</source> <volume>43</volume>: <fpage>410</fpage>–<lpage>427</lpage>.</mixed-citation></ref></ref-list></tp:taxon-treatment>
