# Supplementary material for: Reduction of the Hawaiian genus Platydesma into Melicope section Pelea (Rutaceae) and notes on the monophyly of the section
Source: PhytoKeys. 2017 Dec 19;(91):125–37. doi: 10.3897/phytokeys.91.21363 (PMC5784234; doi:10.3897/phytokeys.91.21363)
Supplement: XML Treatment for Melicope cornuta var. decurrens [file phytokeys.91.21363-treatment3.xml]

<!DOCTYPE tp:taxon-treatment
  PUBLIC "-//TaxonX//DTD Taxonomic Treatment Publishing DTD v0 20100105//EN" "tax-treatment-NSO.dtd">
<tp:taxon-treatment xmlns:tp="http://www.plazi.org/taxpub"><tp:treatment-meta><kwd-group><label>Taxon classification</label><kwd><named-content xmlns:xlink="http://www.w3.org/1999/xlink" content-type="kingdom">Plantae</named-content></kwd><kwd><named-content xmlns:xlink="http://www.w3.org/1999/xlink" content-type="order">Sapindales</named-content></kwd><kwd><named-content xmlns:xlink="http://www.w3.org/1999/xlink" content-type="family">Rutaceae</named-content></kwd></kwd-group><mixed-citation publication-type="journal"><person-group><name><surname>Appelhans</surname><given-names>Marc S.</given-names></name><name><surname>Wood</surname><given-names>Kenneth R.</given-names></name><name><surname>Wagner</surname><given-names>Warren L.</given-names></name></person-group><article-title>Reduction of the Hawaiian genus <italic><tp:taxon-name><tp:taxon-name-part taxon-name-part-type="genus" reg="Platydesma">Platydesma</tp:taxon-name-part></tp:taxon-name></italic> into <tp:taxon-name><tp:taxon-name-part taxon-name-part-type="genus" reg="Melicope">Melicope</tp:taxon-name-part> <tp:taxon-name-part taxon-name-part-type="infraspecific-rank">section</tp:taxon-name-part> <tp:taxon-name-part taxon-name-part-type="section" reg="Pelea">Pelea</tp:taxon-name-part></tp:taxon-name> (<tp:taxon-name><tp:taxon-name-part taxon-name-part-type="family">Rutaceae</tp:taxon-name-part></tp:taxon-name>) and notes on the monophyly of the section</article-title><source>PhytoKeys</source><day>19</day><month>12</month><year>2017</year><volume>2017</volume><issue>91</issue><fpage>125</fpage><lpage>137</lpage><pub-id pub-id-type="doi">10.3897/phytokeys.91.21363</pub-id></mixed-citation></tp:treatment-meta><tp:nomenclature><tp:taxon-name>
            <tp:taxon-name-part taxon-name-part-type="genus" reg="Melicope">Melicope</tp:taxon-name-part>
            <tp:taxon-name-part taxon-name-part-type="species" reg="cornuta">cornuta</tp:taxon-name-part>
            <tp:taxon-name-part taxon-name-part-type="infraspecific-rank">var.</tp:taxon-name-part>
            <tp:taxon-name-part taxon-name-part-type="variety" reg="decurrens">decurrens</tp:taxon-name-part>
            <object-id xmlns:xlink="http://www.w3.org/1999/xlink" content-type="ipni" xlink:type="simple">urn:lsid:ipni.org:names:77174270-1</object-id>
          </tp:taxon-name><tp:taxon-authority>(B.C. Stone) Appelhans, K.R. Wood &amp; W.L. Wagner</tp:taxon-authority><tp:taxon-status xmlns:xlink="http://www.w3.org/1999/xlink" xlink:type="simple">comb. nov.</tp:taxon-status><xref ref-type="fig" rid="F3">Fig. 3C</xref><!--PageBreak--><tp:nomenclature-citation-list><tp:nomenclature-citation><tp:taxon-name>
                <tp:taxon-name-part taxon-name-part-type="genus" reg="Platydesma">Platydesma</tp:taxon-name-part> <tp:taxon-name-part taxon-name-part-type="species" reg="cornuta">cornuta</tp:taxon-name-part> <tp:taxon-name-part taxon-name-part-type="authority">Hillebr.</tp:taxon-name-part> <tp:taxon-name-part taxon-name-part-type="infraspecific-rank">var.</tp:taxon-name-part> <tp:taxon-name-part taxon-name-part-type="variety" reg="decurrens">decurrens</tp:taxon-name-part></tp:taxon-name><comment>B.C. Stone, <italic>J. Arnold Arbor</italic>. 43: 423. 1962.</comment></tp:nomenclature-citation></tp:nomenclature-citation-list></tp:nomenclature><tp:treatment-sec sec-type="material" id="SECID0EZDAG"><title>Type.</title><p>O‘ahu: Wai‘anae Mountains, Munia-Kanehoa trail, wet fern-covered banks by stream in valley just southeast of trail, [200 m], 26 March 1960, <italic>B.C. Stone &amp; G. Pearsall 3263</italic> (holotype: BISH-579783 [BISH1016373, specimen!]).</p></tp:treatment-sec><tp:treatment-sec><!--Section generated to contain objects referenced in tp:taxon-treatment.--><fig id="F3" position="float" orientation="portrait"><label>Figure 3.</label><caption><p>
                <bold>A, B</bold> <italic><tp:taxon-name><tp:taxon-name-part taxon-name-part-type="genus" reg="Melicope">Melicope</tp:taxon-name-part> <tp:taxon-name-part taxon-name-part-type="species" reg="rostrata">rostrata</tp:taxon-name-part></tp:taxon-name></italic>, flower (field images of <italic>Appelhans et al. MA683</italic>, BISH, GOET), fruit (<italic>Wood and DeMotta 14490</italic>, US, and <italic>Flynn 4626</italic>, US) <bold>C</bold> <tp:taxon-name><tp:taxon-name-part taxon-name-part-type="genus" reg="Melicope">Melicope</tp:taxon-name-part> <tp:taxon-name-part taxon-name-part-type="species" reg="cornuta">cornuta</tp:taxon-name-part> <tp:taxon-name-part taxon-name-part-type="infraspecific-rank">var.</tp:taxon-name-part> <tp:taxon-name-part taxon-name-part-type="variety" reg="decurrens">decurrens</tp:taxon-name-part></tp:taxon-name> flower (field images by Sebastian Marquez and Dave Fahrenwald in the Wai‘anae Mountains) <bold>D</bold> <tp:taxon-name><tp:taxon-name-part taxon-name-part-type="genus" reg="Melicope">Melicope</tp:taxon-name-part> <tp:taxon-name-part taxon-name-part-type="species" reg="cornuta">cornuta</tp:taxon-name-part> <tp:taxon-name-part taxon-name-part-type="infraspecific-rank">var.</tp:taxon-name-part> <tp:taxon-name-part taxon-name-part-type="variety" reg="cornuta">cornuta</tp:taxon-name-part></tp:taxon-name> fruit (field images by Joel Lau in Nui, Ko‘olau Mountains).</p></caption><graphic xmlns:xlink="http://www.w3.org/1999/xlink" xlink:href="phytokeys-91-125-g003.jpg" position="float" orientation="portrait" xlink:type="simple" id="oo_175315.jpg"/></fig></tp:treatment-sec></tp:taxon-treatment>
