# Supplementary material for: Reduction of the Hawaiian genus Platydesma into Melicope section Pelea (Rutaceae) and notes on the monophyly of the section
Source: PhytoKeys. 2017 Dec 19;(91):125–37. doi: 10.3897/phytokeys.91.21363 (PMC5784234; doi:10.3897/phytokeys.91.21363)
Supplement: XML Treatment for Melicope remyi [file phytokeys.91.21363-treatment4.xml]

<!DOCTYPE tp:taxon-treatment
  PUBLIC "-//TaxonX//DTD Taxonomic Treatment Publishing DTD v0 20100105//EN" "tax-treatment-NSO.dtd">
<tp:taxon-treatment xmlns:tp="http://www.plazi.org/taxpub"><tp:treatment-meta><kwd-group><label>Taxon classification</label><kwd><named-content xmlns:xlink="http://www.w3.org/1999/xlink" content-type="kingdom">Plantae</named-content></kwd><kwd><named-content xmlns:xlink="http://www.w3.org/1999/xlink" content-type="order">Sapindales</named-content></kwd><kwd><named-content xmlns:xlink="http://www.w3.org/1999/xlink" content-type="family">Rutaceae</named-content></kwd></kwd-group><mixed-citation publication-type="journal"><person-group><name><surname>Appelhans</surname><given-names>Marc S.</given-names></name><name><surname>Wood</surname><given-names>Kenneth R.</given-names></name><name><surname>Wagner</surname><given-names>Warren L.</given-names></name></person-group><article-title>Reduction of the Hawaiian genus <italic><tp:taxon-name><tp:taxon-name-part taxon-name-part-type="genus" reg="Platydesma">Platydesma</tp:taxon-name-part></tp:taxon-name></italic> into <tp:taxon-name><tp:taxon-name-part taxon-name-part-type="genus" reg="Melicope">Melicope</tp:taxon-name-part> <tp:taxon-name-part taxon-name-part-type="infraspecific-rank">section</tp:taxon-name-part> <tp:taxon-name-part taxon-name-part-type="section" reg="Pelea">Pelea</tp:taxon-name-part></tp:taxon-name> (<tp:taxon-name><tp:taxon-name-part taxon-name-part-type="family">Rutaceae</tp:taxon-name-part></tp:taxon-name>) and notes on the monophyly of the section</article-title><source>PhytoKeys</source><day>19</day><month>12</month><year>2017</year><volume>2017</volume><issue>91</issue><fpage>125</fpage><lpage>137</lpage><pub-id pub-id-type="doi">10.3897/phytokeys.91.21363</pub-id></mixed-citation></tp:treatment-meta><tp:nomenclature><tp:taxon-name>
            <tp:taxon-name-part taxon-name-part-type="genus" reg="Melicope">Melicope</tp:taxon-name-part>
            <tp:taxon-name-part taxon-name-part-type="species" reg="remyi">remyi</tp:taxon-name-part>
            <object-id xmlns:xlink="http://www.w3.org/1999/xlink" content-type="ipni" xlink:type="simple">urn:lsid:ipni.org:names:77174271-1</object-id>
          </tp:taxon-name><tp:taxon-authority>(Sherff) Appelhans, K.R. Wood &amp; W.L. Wagner</tp:taxon-authority><tp:taxon-status xmlns:xlink="http://www.w3.org/1999/xlink" xlink:type="simple">comb. nov.</tp:taxon-status><tp:nomenclature-citation-list><tp:nomenclature-citation><tp:taxon-name>
                <tp:taxon-name-part taxon-name-part-type="genus" reg="Claoxylon">Claoxylon</tp:taxon-name-part> <tp:taxon-name-part taxon-name-part-type="species" reg="remyi">remyi</tp:taxon-name-part></tp:taxon-name><comment>Sherff, <italic>Publ. Field Mus. Nat. Hist., Bot. Ser</italic>. 17: 557. 1939. <tp:taxon-name><tp:taxon-name-part taxon-name-part-type="genus" reg="Platydesma">Platydesma</tp:taxon-name-part> <tp:taxon-name-part taxon-name-part-type="species" reg="remyi">remyi</tp:taxon-name-part></tp:taxon-name> (Sherff) O. Deg., I. Deg., Sherff &amp; B.C. Stone, <italic>Fl. Hawaiiensis</italic>. 6: Fam. 179. 1960.</comment></tp:nomenclature-citation><tp:nomenclature-citation><tp:taxon-name>
                <tp:taxon-name-part taxon-name-part-type="genus" reg="Platydesma">Platydesma</tp:taxon-name-part> <tp:taxon-name-part taxon-name-part-type="species" reg="campanulatum">campanulatum</tp:taxon-name-part> <tp:taxon-name-part taxon-name-part-type="authority">H. Mann</tp:taxon-name-part> <tp:taxon-name-part taxon-name-part-type="infraspecific-rank">var.</tp:taxon-name-part> <tp:taxon-name-part taxon-name-part-type="variety" reg="sessilifolia">sessilifolia</tp:taxon-name-part></tp:taxon-name><comment>Rock, <italic>Indig. Trees Haw. Isl</italic>. 243. 1913. – Type: Hawai‘i: in dense forests of the summit mountain of the Kohala range, 12 July 1909, <italic>J. F. Rock 4222</italic> (holotype: BISH, not located; isotype: GH [mounted on two sheets, GH00044160, GH00044161, images!]).</comment></tp:nomenclature-citation></tp:nomenclature-citation-list></tp:nomenclature><tp:treatment-sec sec-type="notes" id="SECID0EAHAG"><title>Note.</title><p>These two sheets are the only type material of this collection located. They were labelled as co-type, which was used at the time Rock published for the equivalent of isotype. Rock stated in his book that most of the specimens mentioned in the text were in the “college of Hawaii Herbarium”, which are now incorporated into BISH. He specifically indicated the type of this new variety to be there, so the presumed holotype should be at BISH, but could not be located.</p></tp:treatment-sec><tp:treatment-sec sec-type="material" id="SECID0EFHAG"><title>Type.</title><p>Hawai‘i: 1851–1855, <italic>J. Remy 604</italic>, (holotype: P [P00636836, image!]; isotype: P [P00636837, image!]).</p><!--PageBreak--></tp:treatment-sec></tp:taxon-treatment>
