# Supplementary material for: Reduction of the Hawaiian genus Platydesma into Melicope section Pelea (Rutaceae) and notes on the monophyly of the section
Source: PhytoKeys. 2017 Dec 19;(91):125–37. doi: 10.3897/phytokeys.91.21363 (PMC5784234; doi:10.3897/phytokeys.91.21363)
Supplement: XML Treatment for Melicope spathulata [file phytokeys.91.21363-treatment6.xml]

<!DOCTYPE tp:taxon-treatment
  PUBLIC "-//TaxonX//DTD Taxonomic Treatment Publishing DTD v0 20100105//EN" "tax-treatment-NSO.dtd">
<tp:taxon-treatment xmlns:tp="http://www.plazi.org/taxpub"><tp:treatment-meta><kwd-group><label>Taxon classification</label><kwd><named-content xmlns:xlink="http://www.w3.org/1999/xlink" content-type="kingdom">Plantae</named-content></kwd><kwd><named-content xmlns:xlink="http://www.w3.org/1999/xlink" content-type="order">Sapindales</named-content></kwd><kwd><named-content xmlns:xlink="http://www.w3.org/1999/xlink" content-type="family">Rutaceae</named-content></kwd></kwd-group><mixed-citation publication-type="journal"><person-group><name><surname>Appelhans</surname><given-names>Marc S.</given-names></name><name><surname>Wood</surname><given-names>Kenneth R.</given-names></name><name><surname>Wagner</surname><given-names>Warren L.</given-names></name></person-group><article-title>Reduction of the Hawaiian genus <italic><tp:taxon-name><tp:taxon-name-part taxon-name-part-type="genus" reg="Platydesma">Platydesma</tp:taxon-name-part></tp:taxon-name></italic> into <tp:taxon-name><tp:taxon-name-part taxon-name-part-type="genus" reg="Melicope">Melicope</tp:taxon-name-part> <tp:taxon-name-part taxon-name-part-type="infraspecific-rank">section</tp:taxon-name-part> <tp:taxon-name-part taxon-name-part-type="section" reg="Pelea">Pelea</tp:taxon-name-part></tp:taxon-name> (<tp:taxon-name><tp:taxon-name-part taxon-name-part-type="family">Rutaceae</tp:taxon-name-part></tp:taxon-name>) and notes on the monophyly of the section</article-title><source>PhytoKeys</source><day>19</day><month>12</month><year>2017</year><volume>2017</volume><issue>91</issue><fpage>125</fpage><lpage>137</lpage><pub-id pub-id-type="doi">10.3897/phytokeys.91.21363</pub-id></mixed-citation></tp:treatment-meta><tp:nomenclature><tp:taxon-name>
            <tp:taxon-name-part taxon-name-part-type="genus" reg="Melicope">Melicope</tp:taxon-name-part>
            <tp:taxon-name-part taxon-name-part-type="species" reg="spathulata">spathulata</tp:taxon-name-part>
          </tp:taxon-name><tp:taxon-authority>A. Gray Bot. U.S. Expl. Exped. 1: 352. 1854. Platydesma spathulatum (A. Gray) B.C. Stone, Madroño. 16: 165. 1962.</tp:taxon-authority><xref ref-type="fig" rid="F4">Fig. 4</xref><tp:nomenclature-citation-list><tp:nomenclature-citation><tp:taxon-name>
                <tp:taxon-name-part taxon-name-part-type="genus" reg="Melicope">Melicope</tp:taxon-name-part> <tp:taxon-name-part taxon-name-part-type="uncertainty-rank">?</tp:taxon-name-part> <tp:taxon-name-part taxon-name-part-type="species" reg="grandifolia">grandifolia</tp:taxon-name-part></tp:taxon-name><comment>A.Gray <italic>Bot. U.S. Expl. Exped.</italic> 1: 354. 1854. – Type: Hawai‘i: forests of Mauna Kea, 1840, <italic>U.S. Expl. Exped. s.n.</italic> (holotype: US-15033 [US00101457, specimen!]; isotype: GH [GH01153097, image!]).</comment></tp:nomenclature-citation><tp:nomenclature-citation><tp:taxon-name>
                <tp:taxon-name-part taxon-name-part-type="genus" reg="Platydesma">Platydesma</tp:taxon-name-part> <tp:taxon-name-part taxon-name-part-type="species" reg="campanulata">campanulata</tp:taxon-name-part></tp:taxon-name><comment>H. Mann, <italic>Proc. Bost. Soc. Nat. Hist</italic>. 10: 317. 1866. – Type: O‘ahu: on the mountains behind Honolulu, at middle heights, <italic>H. Mann &amp; W. T. Brigham 94</italic> (holotype: CU, not located; isotypes: BISH [4 sheets, BISH1016385, BISH1016386, BISH1016388, BISH1016390, specimens!], G [G00380101, image!], GH [2 sheets, GH00044158, GH00044159, images!], MASS [MASS00320396, image!], MO [MO-251520, specimen!], NY [NY00067067, specimen!], US [US00101498, specimen!]).</comment></tp:nomenclature-citation><tp:nomenclature-citation><tp:taxon-name>
                <tp:taxon-name-part taxon-name-part-type="genus" reg="Platydesma">Platydesma</tp:taxon-name-part> <tp:taxon-name-part taxon-name-part-type="species" reg="campanulata">campanulata</tp:taxon-name-part> <tp:taxon-name-part taxon-name-part-type="infraspecific-rank">f.</tp:taxon-name-part> <tp:taxon-name-part taxon-name-part-type="form" reg="coriaceum">coriaceum</tp:taxon-name-part></tp:taxon-name><comment>Rock, <italic>Indig. Trees Haw. Isl.</italic> 243. 1913. – Type: Hawai‘i: Kohala Mts., [W of] Honokanenui gorge, June 1910, <italic>J. F. Rock 8367</italic> (holotype: BISH-586927 [BISH1016394, specimen!]; isotypes: BISH [BISH1016441, specimen!], GH [2 sheets, GH00044162, GH00044163, images!]).</comment></tp:nomenclature-citation><tp:nomenclature-citation><tp:taxon-name>
                <tp:taxon-name-part taxon-name-part-type="genus" reg="Platydesma">Platydesma</tp:taxon-name-part> <tp:taxon-name-part taxon-name-part-type="species" reg="campanulata">campanulata</tp:taxon-name-part> <tp:taxon-name-part taxon-name-part-type="infraspecific-rank">var.</tp:taxon-name-part> <tp:taxon-name-part taxon-name-part-type="variety" reg="macrophylla">macrophylla</tp:taxon-name-part></tp:taxon-name><comment>Hillebr., <italic>Fl. Hawaiian Isl</italic>. 71. 1888. – Type: Kaua‘i: <italic>V. Knudsen s.n.</italic> (holotype: B-probably destroyed, fragment of holotype BISH-581799 [BISH1016383, specimen!]).</comment></tp:nomenclature-citation><tp:nomenclature-citation><tp:taxon-name>
                <tp:taxon-name-part taxon-name-part-type="genus" reg="Platydesma">Platydesma</tp:taxon-name-part> <tp:taxon-name-part taxon-name-part-type="species" reg="campanulata">campanulata</tp:taxon-name-part> <tp:taxon-name-part taxon-name-part-type="infraspecific-rank">var.</tp:taxon-name-part> <tp:taxon-name-part taxon-name-part-type="variety" reg="pallida">pallida</tp:taxon-name-part></tp:taxon-name><comment>Hillebr., <italic>Fl. Hawaiian Isl</italic>. 71. 1888. <tp:taxon-name><tp:taxon-name-part taxon-name-part-type="genus" reg="Platydesma">Platydesma</tp:taxon-name-part> <tp:taxon-name-part taxon-name-part-type="species" reg="spathulatum">spathulatum</tp:taxon-name-part> <tp:taxon-name-part taxon-name-part-type="infraspecific-rank">var.</tp:taxon-name-part> <tp:taxon-name-part taxon-name-part-type="variety" reg="pallidum">pallidum</tp:taxon-name-part></tp:taxon-name> (Hillebr.) B.C. Stone, <italic>Madroño</italic>. 16: 165. 1962. – Type: O‘ahu: Ka‘ala, <italic>Hillebrand s.n</italic>.; E. Maui, Hamakua, <italic>Lydgate s.n.</italic> (syntypes: B-destroyed); Maui: along pipe-line trail, Olinda, in dark forest, 29 July 1927, <italic>O. Degener &amp; L. Topping 8615</italic> (neotype [designated by Stone, <italic>J. Arnold Arbor.</italic> 43: 420. 1962]: BISH-68071 [BISH1016379, specimen!]; isoneotypes: B [B_10_0296003, image!], BH [BH000121710, image!], K [K000342164, image!], MASS [MASS00320397, image!], NY [NY02859241]).</comment></tp:nomenclature-citation><tp:nomenclature-citation><tp:taxon-name>
                  <tp:taxon-name-part taxon-name-part-type="genus" reg="Platydesma">Platydesma</tp:taxon-name-part> <tp:taxon-name-part taxon-name-part-type="species" reg="campanulata">campanulata</tp:taxon-name-part> <tp:taxon-name-part taxon-name-part-type="infraspecific-rank">var.</tp:taxon-name-part> <tp:taxon-name-part taxon-name-part-type="variety" reg="pubescens">pubescens</tp:taxon-name-part></tp:taxon-name><comment> Skottsb., <italic>Acta Horti Gothob</italic>. 15: 388. 1944. <tp:taxon-name><tp:taxon-name-part taxon-name-part-type="genus" reg="Platydesma">Platydesma</tp:taxon-name-part> <tp:taxon-name-part taxon-name-part-type="species" reg="spathulatum">spathulatum</tp:taxon-name-part> <tp:taxon-name-part taxon-name-part-type="infraspecific-rank">var.</tp:taxon-name-part> <tp:taxon-name-part taxon-name-part-type="variety" reg="pubescens">pubescens</tp:taxon-name-part></tp:taxon-name> (Skottsb.) B.C. Stone, <italic>Madroño</italic>. 16: 165. 1962. – Type: O‘ahu: Wai‘anae Mountains, slope of Ka‘ala, 25 September 1938, <italic>O. Selling 3710</italic> (holotype: GB [GB-0048636, image!]; isotype: S [S08-7736, image!]). </comment></tp:nomenclature-citation><tp:nomenclature-citation><tp:taxon-name>
                <tp:taxon-name-part taxon-name-part-type="genus" reg="Platydesma">Platydesma</tp:taxon-name-part> <tp:taxon-name-part taxon-name-part-type="species" reg="oahuensis">oahuensis</tp:taxon-name-part></tp:taxon-name><comment>H. Lév., <italic>Repert. Spec. Nov. Regni Veg</italic>. 10: 154. 1911. – Type: O‘ahu: Punalu‘u, May 1910, <italic>U. Faurie 243</italic> (holotype: not located; isotypes: A [A00044165, image!], BM [BM000798124, image!]), P [P00639232, image!]).</comment></tp:nomenclature-citation><tp:nomenclature-citation><tp:taxon-name>
                <tp:taxon-name-part taxon-name-part-type="genus" reg="Platydesma">Platydesma</tp:taxon-name-part> <tp:taxon-name-part taxon-name-part-type="species" reg="spathulatum">spathulatum</tp:taxon-name-part> <tp:taxon-name-part taxon-name-part-type="infraspecific-rank">f.</tp:taxon-name-part> <tp:taxon-name-part taxon-name-part-type="form" reg="kalalauense">kalalauense</tp:taxon-name-part></tp:taxon-name><comment>O. Deg. &amp; I. Deg., <italic>Fl. Hawaiiensis</italic>. 7: Fam. 179. 1960. – Type: Kaua‘i: east rim of Kalalau Valley, 16 Nov 1960, <italic>O. Degener, I. Degener, &amp; W. Cadenhead 27150</italic> (lectotype [designated here]: US-2604492 [US00101496, specimen!]).</comment></tp:nomenclature-citation><tp:nomenclature-citation><tp:taxon-name>
                <tp:taxon-name-part taxon-name-part-type="genus" reg="Platydesma">Platydesma</tp:taxon-name-part> <tp:taxon-name-part taxon-name-part-type="species" reg="spathulatum">spathulatum</tp:taxon-name-part> <tp:taxon-name-part taxon-name-part-type="infraspecific-rank">f.</tp:taxon-name-part> <tp:taxon-name-part taxon-name-part-type="form" reg="stonei">stonei</tp:taxon-name-part></tp:taxon-name><comment>O. Deg. &amp; I. Deg., <italic>Fl. Hawaiiensis</italic>. 7: Fam. 179. 1960. – Type: O‘ahu: Ko‘olau range. Punalu‘u, summit of Castle trail, <italic>B.C. Stone 3551</italic> (holotype: BISH, not located; lectotype [designated here]: fig. 2, Stone, <italic>J. Arnold Arbor.</italic> 43: 418. 1962).</comment></tp:nomenclature-citation></tp:nomenclature-citation-list></tp:nomenclature><tp:treatment-sec sec-type="material" id="SECID0ECTAG"><title>Type.</title><p>Kaua‘i: mountains, 1840, <italic>U.S. Expl. Exped. s.n.</italic> (holotype: US-15031 [US00101445, specimen!]).</p><fig id="F4" position="float" orientation="portrait"><label>Figure 4.</label><caption><p>
                <italic><tp:taxon-name><tp:taxon-name-part taxon-name-part-type="genus" reg="Melicope">Melicope</tp:taxon-name-part> <tp:taxon-name-part taxon-name-part-type="species" reg="spathulata">spathulata</tp:taxon-name-part></tp:taxon-name></italic> <bold>A</bold> habit with flower (<italic>Wood 15091</italic>, Kaua‘i, Kohua Ridge, US) <bold>B</bold> flower, lateral view (<italic>Ishikawa 302</italic>, Kaua‘i, Koke‘e, US) <bold>C</bold> flower, top view (<italic>Ishikawa 302</italic>, US) <bold>D</bold> flower, longitudinal section (<italic>Ishikawa 302</italic>, Kaua‘i, Koke‘e, US) <bold>E</bold> fruit (<italic>Herbst &amp; Mull 5507</italic>, Hawai‘i, Ola‘a, US and <italic>Takeuchi et al. 1997</italic>, O‘ahu, Ko‘olau Mountains, US).</p></caption><graphic xmlns:xlink="http://www.w3.org/1999/xlink" xlink:href="phytokeys-91-125-g004.jpg" position="float" orientation="portrait" xlink:type="simple" id="oo_175316.jpg"/></fig><sec sec-type="Names excluded from Platydesma" id="SECID0EYUAG"><title>Names excluded from <italic><tp:taxon-name><tp:taxon-name-part taxon-name-part-type="genus" reg="Platydesma">Platydesma</tp:taxon-name-part></tp:taxon-name></italic></title><p>
              <italic><tp:taxon-name><tp:taxon-name-part taxon-name-part-type="genus" reg="Platydesma">Platydesma</tp:taxon-name-part> <tp:taxon-name-part taxon-name-part-type="species" reg="auriculifolia">auriculifolia</tp:taxon-name-part></tp:taxon-name></italic> (A. Gray) Hillebr., <italic>Fl. Hawaiian Isl.</italic> 72. 1888. <italic><tp:taxon-name><tp:taxon-name-part taxon-name-part-type="genus" reg="Pelea">Pelea</tp:taxon-name-part> <tp:taxon-name-part taxon-name-part-type="species" reg="auriculifolia">auriculifolia</tp:taxon-name-part></tp:taxon-name></italic> A. Gray, <italic>Proc. Amer. Acad. Arts</italic> 3: 50. 1853. – Type: Hawai‘i: forests of Mauna Kea, <italic>U.S. Expl. Exped., s.n.</italic> (holotype: US-15020 [US00101488, specimen!]. [= <italic><tp:taxon-name><tp:taxon-name-part taxon-name-part-type="genus" reg="Melicope">Melicope</tp:taxon-name-part> <tp:taxon-name-part taxon-name-part-type="species" reg="clusiifolia">clusiifolia</tp:taxon-name-part></tp:taxon-name></italic> (A. Gray) T.G. Hartley &amp; B.C. Stone]. – Note: Hillebrand cited the second source of the name in <italic><tp:taxon-name><tp:taxon-name-part taxon-name-part-type="genus" reg="Pelea">Pelea</tp:taxon-name-part></tp:taxon-name></italic> by Gray (<italic>U.S. Expl. Exped.</italic>, Phan. 343. 1854) and also used part of the description (fruit). Hillebrand cites among the three collections the type of <italic><tp:taxon-name><tp:taxon-name-part taxon-name-part-type="genus" reg="Pelea">Pelea</tp:taxon-name-part> <tp:taxon-name-part taxon-name-part-type="species" reg="auriculifolia">auriculifolia</tp:taxon-name-part></tp:taxon-name></italic> A. Gray as well as a specimen of <italic><tp:taxon-name><tp:taxon-name-part taxon-name-part-type="genus" reg="Platydesma">Platydesma</tp:taxon-name-part></tp:taxon-name></italic> (<italic>Hillebrand s.n.</italic>), and the third one can’t be located (<italic>Lydgate s.n.</italic>). So his cited collections are a mixture as is the description. This Hillebrand name must be taken as a new combination. The critical facts are: Hillebrand cited the basionym, used the same epithet, and did not exclude the holotype of the basionym. It does not matter that Hillebrand cited a later publication of the cited basionym. Since this is a pre-1953 publication, it is not mandatory to cite the original publication of the basionym.</p><p>
              <italic><tp:taxon-name><tp:taxon-name-part taxon-name-part-type="genus" reg="Platydesma">Platydesma</tp:taxon-name-part> <tp:taxon-name-part taxon-name-part-type="species" reg="fauriei">fauriei</tp:taxon-name-part></tp:taxon-name></italic> H. Lév., <italic>Repert. Spec. Nov. Regni Veg</italic>. 10: 153. 1911. – Type: O‘ahu: Punaliuu [Punalu‘u], May 1910, <italic>U. Faurie 242</italic> (Isotypes: BM [BM000994065, image!], P [P00311275, image!]. – Note: The holotype was expected to be stored at E but no specimen could be located there. [=<italic><tp:taxon-name><tp:taxon-name-part taxon-name-part-type="genus" reg="Nothocestrum">Nothocestrum</tp:taxon-name-part> <tp:taxon-name-part taxon-name-part-type="species" reg="longifolium">longifolium</tp:taxon-name-part></tp:taxon-name></italic> A. Gray].</p><!--PageBreak--></sec><sec sec-type="Insert for existing keys to Hawaiian Rutaceae and Melicope" id="SECID0EIYAG"><title>Insert for existing keys to Hawaiian <tp:taxon-name><tp:taxon-name-part taxon-name-part-type="family">Rutaceae</tp:taxon-name-part></tp:taxon-name> and <italic><tp:taxon-name><tp:taxon-name-part taxon-name-part-type="genus" reg="Melicope">Melicope</tp:taxon-name-part></tp:taxon-name></italic></title><p>The identification keys included in the “Manual of the Flowering Plants of Hawaii” (<xref ref-type="bibr" rid="B18">Wagner et al. 1990</xref>) need to be slightly modified in order to incorporate the taxonomic changes proposed here.</p><p>
              <bold>Key to the genera of <tp:taxon-name><tp:taxon-name-part taxon-name-part-type="family">Rutaceae</tp:taxon-name-part></tp:taxon-name> (p. 1175 in <xref ref-type="bibr" rid="B18">Wagner et al. 1990</xref>)</bold>
            </p><table-wrap content-type="key" position="anchor" orientation="portrait"><table id="TID0EHSAE" rules="all"><tbody><tr><td rowspan="1" colspan="1">1</td><td rowspan="1" colspan="1">Leaves simple, opposite or whorled</td><td rowspan="1" colspan="1">
                      <bold>2. <italic><tp:taxon-name><tp:taxon-name-part taxon-name-part-type="genus" reg="Melicope">Melicope</tp:taxon-name-part></tp:taxon-name></italic></bold>
                    </td></tr><tr><td rowspan="1" colspan="1">–</td><td rowspan="1" colspan="1">Leaves pinnately compound, opposite, or alternate (2).</td></tr><tr><td rowspan="1" colspan="1">2</td><td rowspan="1" colspan="1">Leaves alternate; seeds not winged</td><td rowspan="1" colspan="1">
                      <bold>3. <italic><tp:taxon-name><tp:taxon-name-part taxon-name-part-type="genus" reg="Zanthoxylum">Zanthoxylum</tp:taxon-name-part></tp:taxon-name></italic></bold>
                    </td></tr><tr><td rowspan="1" colspan="1">–</td><td rowspan="1" colspan="1">Leaves usually opposite; seeds winged</td><td rowspan="1" colspan="1">
                      <bold>1. <italic><tp:taxon-name><tp:taxon-name-part taxon-name-part-type="genus" reg="Flindersia">Flindersia</tp:taxon-name-part></tp:taxon-name></italic></bold>
                    </td></tr></tbody></table></table-wrap><p>
              <bold>Key to the species of <tp:taxon-name><tp:taxon-name-part taxon-name-part-type="genus" reg="Pelea">Pelea</tp:taxon-name-part></tp:taxon-name>/<tp:taxon-name><tp:taxon-name-part taxon-name-part-type="genus" reg="Melicope">Melicope</tp:taxon-name-part></tp:taxon-name> (p. 1178 in <xref ref-type="bibr" rid="B18">Wagner et al. 1990</xref>)</bold>
            </p><table-wrap content-type="key" position="anchor" orientation="portrait"><table id="TID0EIVAE" rules="all"><tbody><tr><td rowspan="1" colspan="1">1</td><td rowspan="1" colspan="1">Shrubs, shrubby trees, or with palmoid habit; flowers perfect; petals slightly imbricate; filaments nearly completely connate into a staminal tube; ovules 5–8 per carpel; fruit a subglobose or cruciate capsule, indehiscent or tardily dehiscent</td><td rowspan="1" colspan="1">
                      <bold>use original key for <italic><tp:taxon-name><tp:taxon-name-part taxon-name-part-type="genus" reg="Platydesma">Platydesma</tp:taxon-name-part></tp:taxon-name></italic></bold> (p. 1209 in <xref ref-type="bibr" rid="B18">Wagner et al. 1990</xref>)</td></tr><tr><td rowspan="1" colspan="1">–</td><td rowspan="1" colspan="1">Trees, shrubs, or subscandent; flowers functionally unisexual (and the plants polygamous) or rarely perfect; petals valvate; stamens in 2 whorls, distinct, reduced but always present in functionally pistillate flowers, longer fertile stamens equal to or exserted from corolla; ovules 2 per carpel; fruit composed of 4 nearly distinct follicles or a 4-lobed, 4-valved, cruciate or cuboid capsule, dehiscent</td><td rowspan="1" colspan="1">
                      <bold>use original key to species of <italic><tp:taxon-name><tp:taxon-name-part taxon-name-part-type="genus" reg="Pelea">Pelea</tp:taxon-name-part></tp:taxon-name>/<tp:taxon-name><tp:taxon-name-part taxon-name-part-type="genus" reg="Melicope">Melicope</tp:taxon-name-part></tp:taxon-name></italic></bold> (p. 1178 in <xref ref-type="bibr" rid="B18">Wagner et al. 1990</xref>)</td></tr></tbody></table></table-wrap></sec></tp:treatment-sec><ref-list><ref id="B18"><mixed-citation xmlns:xlink="http://www.w3.org/1999/xlink" xlink:type="simple">
          <person-group><name name-style="western"><surname>Wagner</surname><given-names>WL</given-names></name><name name-style="western"><surname>Herbst</surname><given-names>DR</given-names></name><name name-style="western"><surname>Sohmer</surname><given-names>SH</given-names></name></person-group> (<year>1990</year>) <source>Manual of the flowering plants of Hawai‘i.</source> <publisher-name>University of Hawai‘i Press</publisher-name>, <publisher-loc>Bishop Museum Press, Honolulu</publisher-loc>, <size units="page">1853 pp</size>.</mixed-citation></ref></ref-list></tp:taxon-treatment>
